# Supplementary material for: Susceptibilities of CNS Cells towards Rabies Virus Infection Is Linked to Cellular Innate Immune Responses
Source: Viruses. 2022 Dec 29;15(1):88. doi: 10.3390/v15010088 (PMC9860954; doi:10.3390/v15010088)
Supplement: Supplementary file 1 [file viruses-15-00088-s001.zip]

Archive with 1 entries (1 files):
- viruses-2013890-supplementary.pdf
